# Supplementary material for: Comparative genomics of infective Saccharomyces cerevisiae strains reveals their food origin
Source: Sci Rep. 2023 Jun 27;13:10435. doi: 10.1038/s41598-023-36857-z (PMC10300040; doi:10.1038/s41598-023-36857-z)
Supplement: Supplementary file 1 — Supplementary Tables. [file 41598_2023_36857_MOESM1_ESM.xlsx]

## Sheet: Table_S1
Table S1. Strains included in the phylogenetic analysis. Information was extracted from Peter et al 2018 [7]. The number of extracted CDS was used to select the strains to include in the analysis.
Isolate name	Standardized name	Isolation	Ecological origins	Geographical origins	Clades	Collection / Provider	#CDS extracted
RB3-7Sc2	CRA	Wine	Wine	Italy	1. Wine/European	University of Basilicata (Angela Capece and Patrizia Romano)	5593
DBVPG1126	BIQ	Grape must	Wine	Aquila, Italy	1. Wine/European	DBVPG collection (Benedetta Turchetti and Pietro Buzzini)	5643
D-1	CAH	Wine conserved in amphora	Wine	Georgia	1. Wine/European	University of Basilicata (Angela Capece and Patrizia Romano)	5610
AGME_5I	CRI	Wine	Wine	Italy	1. Wine/European	University of Basilicata (Angela Capece and Patrizia Romano)	5670
DBVPG1708	BNL	Soil	Soil	Ultura, Sweden	1. Wine/European	DBVPG collection (Benedetta Turchetti and Pietro Buzzini)	5610
L-319	CRH	Wine	Wine	Chile	1. Wine/European	Universidad de Santiago de Chile (Francisco Cubillos) and Pontificia Universidad Catolica de Chile (Claudio Martinez)	5588
EXF-4126	BEQ	Dry wine-berry selection	Wine	Ljubljana, Slovenia	1. Wine/European	University of Ljubljana, Biotech Facility dept. Biology Ljubljana, Slovenia (Gunde-Cimerman N.)	5599
A-14	CBA	Wine conserved in amphora	Wine	Georgia	1. Wine/European	University of Basilicata (Angela Capece and Patrizia Romano)	5601
DBVPG1626	BLH	Grape must	Wine	La Mancha, Spain	1. Wine/European	DBVPG collection (Benedetta Turchetti and Pietro Buzzini)	5619
DBVPG4651	BRA	Surface of Tuber magnatum	Nature	Italy	1. Wine/European	DBVPG collection (Benedetta Turchetti and Pietro Buzzini)	5605
DBVPG1656	BLM	Grape must treated with sulfur dioxide	Wine	Los Campillos, La Mancha, Spain	1. Wine/European	DBVPG collection (Benedetta Turchetti and Pietro Buzzini)	5597
DBVPG1976	BPV	Wine	Wine	Slovakia	1. Wine/European	DBVPG collection (Benedetta Turchetti and Pietro Buzzini)	5604
DBVPG1339	BKC	Grape must	Wine	Netherlands	1. Wine/European	DBVPG collection (Benedetta Turchetti and Pietro Buzzini)	5641
DBVPG1975	BLS	Wine	Wine	Greece	1. Wine/European	DBVPG collection (Benedetta Turchetti and Pietro Buzzini)	5614
DBVPG3022	BLV	Grape must	Wine	Squinzano, Italy	1. Wine/European	DBVPG collection (Benedetta Turchetti and Pietro Buzzini)	5609
DBVPG1712	BNN	Grape must	Wine	Pedrejon, Rioja, Spain	1. Wine/European	DBVPG collection (Benedetta Turchetti and Pietro Buzzini)	5628
DBVPG1595	BKS	Grape must	Wine	La Mancha, Spain	1. Wine/European	DBVPG collection (Benedetta Turchetti and Pietro Buzzini)	5589
DBVPG1661	BLP	Grape must	Wine	Los Polos, La Mancha, Spain	1. Wine/European	DBVPG collection (Benedetta Turchetti and Pietro Buzzini)	5605
Lib73	CHF	Fermenting grape must (red wine)	Wine	Lebanon	1. Wine/European	INRA Gringnon, France (Nguyen H.V.)	5607
L-958	BSR	Wine	Wine	Mendoza area, Argentina	1. Wine/European	Pontificia Universidad Catolica de Chile (Claudio Martinez)	5589
YJM981_b	ADI	Vagina	Human, clinical	Italy	1. Wine/European (subclade 2)	Phaff collection	5467
YJM989	BMI	Vagina	Human, clinical	Italy	1. Wine/European (subclade 2)	Phaff collection (McCusker)	5518
YJM990	BMK	Vagina	Human, clinical	Italy	1. Wine/European (subclade 2)	Phaff collection (McCusker)	5569
YJM984	BMH	Vagina	Human, clinical	Italy	1. Wine/European (subclade 2)	Phaff collection (McCusker)	5516
IL_01_b	ADD	Soil	Soil	Illinois, USA	1. Wine/European (subclade 2)	Kruglyak Laboratory	5468
malade 6452	CIQ	Blood (therapy isolate)	Human, clinical	Paris, France, H6	1. Wine/European (subclade 3)	Inserm UniversitÃ© P. M. Curie, Paris, France (Hennequin C.)	5495
malade 6442	CIP	Catheter (therapy isolate)	Human, clinical	Paris, France, H6	1. Wine/European (subclade 3)	Inserm UniversitÃ© P. M. Curie, Paris, France (Hennequin C.)	5546
malade Hc6553	CIM	Blood (therapy isolate)	Human, clinical	Paris, France, H6	1. Wine/European (subclade 3)	Inserm UniversitÃ© P. M. Curie, Paris, France (Hennequin C.)	5491
perentol	CKI	S. boulardiiÂ isolates (from Perenterol capsule)	Human, clinical	Brussels, Belgium	1. Wine/European (subclade 3)	Inserm UniversitÃ© P. M. Curie, Paris, France (Hennequin C.)	5498
malade 98 3161	CKL	Feces, therapy	Human, clinical	Amiens, France	1. Wine/European (subclade 3)	Inserm UniversitÃ© P. M. Curie, Paris, France (Hennequin C.)	5416
ultra lev. 1127	CKH	S. boulardiiÂ isolates (from UltraLevure packet)	Industrial	Paris, France	1. Wine/European (subclade 3)	Inserm UniversitÃ© P. M. Curie, Paris, France (Hennequin C.)	5502
malade 97 138633/11-2-5	CKD	Feces (therapy isolate)	Human, clinical	Paris, France, H2	1. Wine/European (subclade 3)	Inserm UniversitÃ© P. M. Curie, Paris, France (Hennequin C.)	5543
malade 141076/11210	CKE	Feces (therapy isolate)	Human, clinical	Paris, France, H2	1. Wine/European (subclade 3)	Inserm UniversitÃ© P. M. Curie, Paris, France (Hennequin C.)	5429
malade Elbaz 6766	CIS	Therapy isolates (Blood)	Human, clinical	Paris, France, H6	1. Wine/European (subclade 3)	Inserm UniversitÃ© P. M. Curie, Paris, France (Hennequin C.)	5487
2698	BMN	Faringe	Human, clinical	Vall d'Hebron hospital, Barcelona, Spain	1. Wine/European (subclade 3)	Instituto de AgroquÃ­mica y TecnologÃ­a de los Alimentos (IATA)-CSIC (Amparo Querol)	5544
malade 459 Labaume	CIT	Blood (therapy isolate)	Human, clinical	Paris, France, H1	1. Wine/European (subclade 3)	Inserm UniversitÃ© P. M. Curie, Paris, France (Hennequin C.)	5468
malade Broussais	CKP	Unknown	Human, clinical	Paris, France	1. Wine/European (subclade 3)	Inserm UniversitÃ© P. M. Curie, Paris, France (Hennequin C.)	5466
malade M2402A Necker	CKQ	Feces (therapy isolate)	Human, clinical	France	1. Wine/European (subclade 3)	Inserm UniversitÃ© P. M. Curie, Paris, France (Hennequin C.)	5505
malade 98 1655/125391	CKB	Blood (therapy isolate)	Human, clinical	Paris, France, H3	1. Wine/European (subclade 3)	Inserm UniversitÃ© P. M. Curie, Paris, France (Hennequin C.)	5481
malade 139287/11_2_1	CKC	Blood (therapy isolate)	Human, clinical	Paris, France, H2	1. Wine/European (subclade 3)	Inserm UniversitÃ© P. M. Curie, Paris, France (Hennequin C.)	5504
malade Pac6436	CIN	Blood (therapy isolate)	Human, clinical	Paris, France, H6	1. Wine/European (subclade 3)	Inserm UniversitÃ© P. M. Curie, Paris, France (Hennequin C.)	5484
malade 6441	CIR	Blood (therapy isolate)	Human, clinical	Paris, France, H6	1. Wine/European (subclade 3)	Inserm UniversitÃ© P. M. Curie, Paris, France (Hennequin C.)	5520
malade 150865/1122	CKF	Feces (therapy isolate)	Human, clinical	Paris, France, H2	1. Wine/European (subclade 3)	Inserm UniversitÃ© P. M. Curie, Paris, France (Hennequin C.)	5516
UL G84F88I90	CKG	S. boulardiiÂ isolates lychee (reference strain Biocodex)	Fruit	Vietnam	1. Wine/European (subclade 3)	Inserm UniversitÃ© P. M. Curie, Paris, France (Hennequin C.)	5467
malade 98 2574	CKM	Feces, therapy	Human, clinical	Amiens, France	1. Wine/European (subclade 3)	Inserm UniversitÃ© P. M. Curie, Paris, France (Hennequin C.)	5490
2644	BCA	Human feces	Human, clinical	Hospital Vall d'Hebron, Barcelona, Spain	1. Wine/European (subclade 3)	Instituto de AgroquÃ­mica y TecnologÃ­a de los Alimentos (IATA)-CSIC (Amparo Querol)	5431
SJ5L18	AMT	Probiotic	Probiotic	Austria	1. Wine/European (subclade 3)	Biomin	5449
malade 1124/150017	CIV	Feces (therapy isolate)	Human, clinical	Paris, France, H2	1. Wine/European (subclade 3)	Inserm UniversitÃ© P. M. Curie, Paris, France (Hennequin C.)	5497
malade Fauot	CKT	Unknown	Human, clinical	France	1. Wine/European (subclade 3)	Inserm UniversitÃ© P. M. Curie, Paris, France (Hennequin C.)	5506
HE020	BCQ	Human	Human	French Guiana	10. French Guiana human	Institut Pasteur (Christophe d'Enfert and Marie-Elisabeth Bougnoux)	5513
CEY651	BNB	Fruits	Fruit	French Guiana	10. French Guiana human	Institut Pasteur (Christophe d'Enfert and Marie-Elisabeth Bougnoux)	5554
CEY650	BNA	Agouti paca (RO)	Nature	French Guiana	10. French Guiana human	Institut Pasteur (Christophe d'Enfert and Marie-Elisabeth Bougnoux)	5533
CEY652	BNC	Fruits	Fruit	French Guiana	10. French Guiana human	Institut Pasteur (Christophe d'Enfert and Marie-Elisabeth Bougnoux)	5529
CLIB227	ASH	Beer holland	Beer	Netherlands	11. Ale beer	CLIB collection (Serge Casaregola)	5282
DBVPG6693	BSI	Beer	Beer	Belgium	11. Ale beer	DBVPG collection (Benedetta Turchetti and Pietro Buzzini)	5264
CBS1230	AQT	Beer	Beer	Belgium	11. Ale beer	CBS collection	5354
CBS2165a	AAC	Brewers	Beer	England	11. Ale beer	CBS collection (Nguyen H.V.)	5384
AY529516	ANN	Cocoa bean fermentation	Fermentation	Ghana	12. West African cocoa	The Royal Veterinary and Agricultural University (Lene Jespersen)	5566
MTF2555	CQM	Cocoa bean fermentation	Fermentation	West Africa	12. West African cocoa	The Royal Veterinary and Agricultural University (Lene Jespersen)	5627
MTF2553	CQK	Cocoa bean fermentation	Fermentation	West Africa	12. West African cocoa	The Royal Veterinary and Agricultural University (Lene Jespersen)	5552
MTF2549	CQF	Cocoa bean fermentation	Fermentation	West Africa	12. West African cocoa	The Royal Veterinary and Agricultural University (Lene Jespersen)	5558
FTPW3	CPT	Palm wine	Palm wine	Burkina Faso	13. African palm wine	UniversitÃ© de Lyon (Michel Aigle)	5559
Dji2-2A(a)	CFA	Palm wine	Palm wine	Djibouti	13. African palm wine	State Research Institute of Genetics and Selection of Industrial Microorganisms (Naumov G.I.)	5544
FTPW32	CQA	Palm wine	Palm wine	Burkina Faso	13. African palm wine	UniversitÃ© de Lyon (Michel Aigle)	5496
YPS1009_b	ADF	Exudate from Quercus sp.	Tree	USA	13. African palm wine	Kruglyak Laboratory	5487
UWOPS03-429.1	BMA	Nectar, bertam palm	Tree	Malaysia	19. Malaysian	University of Western Ontario, Canada (Lachance M.A.)	5518
UWOPS03-433.3	BMB	Nectar, bertam palm	Tree	Malaysia	19. Malaysian	University of Western Ontario, Canada (Lachance M.A.)	5498
UWOPS03-459.1	BMC	Nectar, bertam palm	Tree	Malaysia	19. Malaysian	University of Western Ontario, Canada (Lachance M.A.)	5504
CECT10171-5B	CDT	Larvae of Dacus oleae	Insect	Spain	2. Alpechin	CECT collection / State Research Institute of Genetics and Selection of Industrial Microorganisms (Naumov G.I.)	5455
1560	CPG	Manzanilla-Alorena, olive (Noe), 2003	Nature	Aceituna, Spain	2. Alpechin	Instituto de AgroquÃ­mica y TecnologÃ­a de los Alimentos (IATA)-CSIC (Amparo Querol)	5454
UCD_09-448	CGD	Olives from Middle of season 1. on RBCA 11.25.09 Streaked onto PDA 11/30/09	Fruit	Davis, CA, UCD	2. Alpechin	Phaff collection	5436
DBVPG6302	BRK	Alpechin (waste from olive oil production)	Industrial	Spain	2. Alpechin	DBVPG collection (Benedetta Turchetti and Pietro Buzzini)	5402
CLQCA_20-156	CCC	Flower (Gesneriaceae sp.)	Flower	Yasuni, Orellana	21. Ecuadorean	National Collection of Yeast Cultures (NCYC)(Stephen A James) and ColecciÃ³n de Levaduras Quito CatÃ³lica (CLQCA)(Enrique Javier Carvajal Barriga)	5528
CLQCA_20-221	CCE	Flower from Heliconia sp.	Flower	Yasuni, Orellana	21. Ecuadorean	National Collection of Yeast Cultures (NCYC)(Stephen A James) and ColecciÃ³n de Levaduras Quito CatÃ³lica (CLQCA)(Enrique Javier Carvajal Barriga)	5478
CLQCA_20-246	CCF	Termite mound	Insect	Yasuni, Orellana	21. Ecuadorean	National Collection of Yeast Cultures (NCYC)(Stephen A James) and ColecciÃ³n de Levaduras Quito CatÃ³lica (CLQCA)(Enrique Javier Carvajal Barriga)	5467
CLQCA_20-259	CCG	Decaying fruit	Fruit	Yasuni, Orellana	21. Ecuadorean	National Collection of Yeast Cultures (NCYC)(Stephen A James) and ColecciÃ³n de Levaduras Quito CatÃ³lica (CLQCA)(Enrique Javier Carvajal Barriga)	5469
YPS163_1b	ACD	Exudate from Quercus sp.	Tree	USA	23. North American oak	Kruglyak Laboratory	5497
YPS129	ANC	Flux from Quercus alba	Tree	Pennsylvania, USA	23. North American oak	YPS collection / University of Pennsylvania, USA (Snigowski P.)	5489
YPS143	ANI	Soil beneath(q.rubra)	Soil	Pennsylvania, USA	23. North American oak	YPS collection / University of Pennsylvania, USA (Snigowski P.)	5473
YPS128	AKN	Soil beneath Quercus alba	Soil	Pennsylvania, USA	23. North American oak	YPS collection / University of Pennsylvania, USA (Snigowski P.)	5486
CBS1593	ARI	Fermenting cacao	Fermentation	Java, Indonesia	24. Asian islands	CBS collection (Nguyen H.V.)	5467
S11F3-6B	CCT	Phloem sap of Caryota urens	Tree	Sri Lanka	24. Asian islands	State Research Institute of Genetics and Selection of Industrial Microorganisms (Naumov G.I.)	5514
S8BM-32-4D(a)	CDA	Phloem sap of Caryota urens	Tree	Sri Lanka	24. Asian islands	State Research Institute of Genetics and Selection of Industrial Microorganisms (Naumov G.I.)	5510
CBS1594	AGR	Plant	Nature	NA	24. Asian islands	CBS collection (Nguyen H.V.)	5473
RIB1014	CMB	Sake	Sake	Japan	25. Sake	National Research Institute of Brewing, Hiroshima	5534
RIB1016	CMD	Sake	Sake	Japan	25. Sake	National Research Institute of Brewing, Hiroshima	5554
RIB1017	CME	Sake	Sake	Japan	25. Sake	National Research Institute of Brewing, Hiroshima	5534
RIB6005	CMK	Sake	Sake	Japan	25. Sake	National Research Institute of Brewing, Hiroshima	5545
BMQ557	CGL	Unknown	Unknown	Hai Phong, North Vietnam	26. Asian fermentation	INRA Gringnon, France (Nguyen H.V.)	5583
IFO_0289:4-3(b)	CEV	Moromi of Chinese wine kaoliangchiu	Distillery	China	26. Asian fermentation	State Research Institute of Genetics and Selection of Industrial Microorganisms (Naumov G.I.)	5614
SGB1	CGN	Rice fermentation starter culture	Fermentation	Saigon, South Vietnam	26. Asian fermentation	INRA Gringnon, France (Nguyen H.V.)	5625
TayTa	CGG	Unknown	Unknown	Long An, South Vietnam	26. Asian fermentation	INRA Gringnon, France (Nguyen H.V.)	5550
SA.1.5.	CNK	Bioethanol	Bioethanol	Brazil	3. Brazilian bioethanol	IBB-Unesp (Ana Teresa B. F. Antonangelo )	5548
SA.9.4.BR2	CNP	Bioethanol	Bioethanol	Brazil	3. Brazilian bioethanol	IBB-Unesp (Ana Teresa B. F. Antonangelo )	5571
SM.8.8.CVR1	CNI	Bioethanol	Bioethanol	Brazil	3. Brazilian bioethanol	IBB-Unesp (Ana Teresa B. F. Antonangelo )	5566
SM.9.4.BL2	BVG	Bioethanol	Bioethanol	Brazil	3. Brazilian bioethanol	IBB-Unesp (Ana Teresa B. F. Antonangelo )	5597
sample 33	CLD	Flower	Flower	Bordeaux, France	4. Mediterranean oak	Schacherer Laboratory	5600
EXF-7197	BFP	Quercus sp.	Tree	Montenegro	4. Mediterranean oak	University of Ljubljana, Biotech Facility dept. Biology Ljubljana, Slovenia (Gunde-Cimerman N.)	5652
ZP_567	BTG	Quercus pyrenaica	Tree	Portugal, Castelo de Vide,	4. Mediterranean oak	Faculdade de CiÃªncias e Tecnologia of Universidade NOVA de Lisboa (FCT-NOVA)(JosÃ© Paulo Sampaio)	5606
sample 40	CLB	Tree leaves	Tree	Bordeaux, France	4. Mediterranean oak	Schacherer Laboratory	5592
EXF-7145	BFN	Quercus robur	Tree	Serbia	5. French dairy	University of Ljubljana, Biotech Facility dept. Biology Ljubljana, Slovenia (Gunde-Cimerman N.)	5446
EXF-5871	BFH	Homemade cheese	Dairy	Slovenia	5. French dairy	University of Ljubljana, Biotech Facility dept. Biology Ljubljana, Slovenia (Gunde-Cimerman N.)	5431
CLIB552	BGD	Dairy, cheese (camembert)	Dairy	Normandy, France	5. French dairy	CLIB collection / Laboratoire de Technologie Laitiere, INA-PG (Serge Casaregola)	5436
CLQCA_13-023	ALD	Wax on rock surface	Nature	Bolivar, Ecuador	5. French dairy	National Collection of Yeast Cultures (NCYC)(Stephen A James) and ColecciÃ³n de Levaduras Quito CatÃ³lica (CLQCA)(Enrique Javier Carvajal Barriga)	5402
N26-1-10:7-5(a)	CES	Maize dough	Bakery	Ghana	6. African beer	State Research Institute of Genetics and Selection of Industrial Microorganisms (Naumov G.I.)	5306
CBS4454	AEN	Kaffir beer	Beer	South Africa	6. African beer	CBS collection (Nguyen H.V.)	5362
CBS4456	AFL	Kaffir beer	Beer	South Africa	6. African beer	CBS collection (Nguyen H.V.)	5318
N34:2-4(a)	CER	Maize dough	Bakery	Ghana	6. African beer	State Research Institute of Genetics and Selection of Industrial Microorganisms (Naumov G.I.)	5369
CBS1398	ARE	Leaf of Eucalyptus sp.	Tree	NA	7. Mosaic beer	CBS collection (Nguyen H.V.)	5506
6.2_WLP570	CFF	Carlsberg Beer	Beer	Belgium	7. Mosaic beer	Carlsberg	5543
DBVPG6590	BRM	Alcohol production tank	Distillery	Brazil	7. Mosaic beer	DBVPG collection (Benedetta Turchetti and Pietro Buzzini)	5523
CLIB272_2	AAQ	Beer	Beer	USA	7. Mosaic beer	CLIB collection / Charles University, Prague, Czech Republic (Vondrejs V.)	5528
CBS1236-a	AAL	Bakery	Bakery	France	8. Mixed origin	CBS collection (Nguyen H.V.)	5502
CCY_21-4-97	BBD	Fish pond water	Water	Jakubov, Slovakia	8. Mixed origin	Culture collection of Yeast (Renata Vadkertiova)	5473
CBS1252	AFF	Bakery	Bakery	France	8. Mixed origin	CBS collection (Nguyen H.V.)	5468
646-3B	CHI	Bakery	Bakery	USA	8. Mixed origin	INRA Moulon, France (Sicard D.)	5474

## Sheet: Table_S2
Table S2. Ploidy and aneuploidies of the strains. The ploidy was obtained from the heterozygous SNPs frequency distribution. Copy number variation for each chromosome is expressed as the variation to the cell ploidy.
STRAIN	Phylo	Ploidy	I	II	III	IV	V	VI	VII	VIII	IX	X	XI	XII	XIII	XIV	XV	XVI	#polisomies	#loss	#gain
2_2_1	M	4	0	0	0	0	0	0	0	0	0	0	0	0	0	0	0	0	0	0	0
AQ2580	M	4	0	0	0	-1	0	0	0	0	1	0	-1	0	0	0	-1	0	4	3	1
AQ2582	M	4	0	0	0	0	0	0	0	0	0	0	0	0	0	0	0	0	0	0	0
AQ2593	M	4	0	0	0	0	0	0	0	0	0	0	0	0	0	0	0	0	0	0	0
AQ2654	M	4	0	-1	-2	0	0	0	0	-1	0	0	0	0	0	0	0	-1	4	4	0
AQ2723	M	2	0	0	0	0	0	0	0	0	0	0	0	0	0	0	0	0	0	0	0
AQ435	M	4	0	0	0	0	0	0	0	0	0	0	0	0	0	0	0	0	0	0	0
FBMI18	M	4	0	0	0	0	0	0	0	0	0	0	0	0	0	0	0	0	0	0	0
FBMI34	M	4	0	0	0	0	0	0	0	0	0	0	0	0	0	0	0	0	0	0	0
AQ2717	O	3	0	0	0	0	0	0	0	0	0	0	0	0	0	0	0	0	0	0	0
AQ2720	O	2	1	0	0	0	0	1	1	0	1	0	1	1	1	0	0	0	7	0	7
AQ2721	O	2	0	0	0	0	1	0	0	0	0	0	0	0	0	0	0	0	1	0	1
AQ2722	O	2	0	0	0	1	0	0	0	0	0	0	0	0	0	0	0	0	1	0	1
AQ2885	O	2	0	0	1	0	0	0	0	0	0	0	0	0	0	0	0	0	1	0	1
AQ2584	W	1	0	0	0	0	0	0	0	0	0	0	0	0	0	0	0	0	0	0	0
AQ2587	W	2	0	0	0	0	0	0	0	0	1	0	0	0	0	0	0	0	1	0	1
AQ2657	W	2	0	0	0	0	0	0	0	0	0	0	0	0	0	0	0	0	0	0	0
AQ2724	W	2	0	0	0	0	0	0	0	0	0	0	0	0	0	0	0	0	0	0	0
AQ593	W	3	0	0	0	0	0	0	0	0	0	0	0	0	0	0	0	0	0	0	0
